# Supplementary material for: Performance evaluation of protocols for Taenia saginata and Ascaris suum egg recovery from the house fly’s gastrointestinal tract and exoskeleton
Source: Parasit Vectors. 2023 Dec 18;16:459. doi: 10.1186/s13071-023-06077-5 (PMC10729472; doi:10.1186/s13071-023-06077-5)
Supplement: Supplementary file 1 — Additional file 1: Dataset S1. Recovery of T. saginata and A. suum eggs from the spiked gastrointestinal tract and exoskeleton of house flies using various recovery protocols. [file 13071_2023_6077_MOESM1_ESM.xlsx]

## Sheet: Gastrointestinal tract Taenia
Phase	Protocol	Eggs spiked	Eggs recovered	Recovery percentage (%)	Egg batch
Phase I	Pestle and PBS	3	3	100	EB1
Phase I	Digestion in pepsin and HCl (1%)	7	0	0	EB1
Phase I	Pestle and PBS	8	6	75	EB1
Phase I	Pestle and Tween 80 (0.05%)	3	2	66.6667	EB1
Phase I	Digestion in pepsin and HCl (1%)	6	3	50	EB1
Phase I	Pestle and PBS	6	4	66.6667	EB1
Phase I	Pestle and PBS	3	2	66.6667	EB1
Phase I	Pestle and Tween 80 (0.05%)	5	4	80	EB1
Phase I	Pestle and Tween 80 (0.05%)	3	3	100	EB1
Phase I	Digestion in pepsin and HCl (1%)	3	1	33.3333	EB1
Phase I	Digestion in pepsin and HCl (1%)	6	3	50	EB1
Phase I	Pestle and PBS	5	4	80	EB1
Phase I	Pestle and Tween 80 (0.05%)	9	3	33.3333	EB1
Phase I	Digestion in pepsin and HCl (1%)	5	2	40	EB1
Phase I	Pestle and PBS	6	3	50	EB1
Phase I	Pestle and Tween 80 (0.05%)	6	5	83.3333	EB1
Phase I	Pestle and PBS	9	4	44.4444	EB1
Phase I	Pestle and Tween 80 (0.05%)	3	3	100	EB1
Phase I	Digestion in pepsin and HCl (1%)	5	0	0	EB1
Phase I	Pestle and PBS	4	2	50	EB1
Phase I	Digestion in pepsin and HCl (1%)	3	2	66.6667	EB1
Phase I	Pestle and Tween 80 (0.05%)	5	0	0	EB1
Phase I	Digestion in pepsin and HCl (1%)	9	4	44.4444	EB1
Phase I	Digestion in pepsin and HCl (1%)	5	1	20	EB1
Phase I	Pestle and Tween 80 (0.05%)	7	5	71.4286	EB1
Phase I	Pestle and PBS	4	2	50	EB1
Phase I	Pestle and Tween 80 (0.05%)	7	3	42.8571	EB1
Phase I	Digestion in pepsin and HCl (1%)	4	2	50	EB1
Phase I	Pestle and PBS	5	3	60	EB1
Phase I	Pestle and PBS	4	4	100	EB2
Phase I	Pestle and Tween 80 (0.05%)	7	6	85.7143	EB2
Phase I	Digestion in pepsin and HCl (1%)	3	0	0	EB2
Phase I	Digestion in pepsin and HCl (1%)	5	3	60	EB2
Phase I	Pestle and PBS	6	5	83.3333	EB2
Phase I	Pestle and Tween 80 (0.05%)	4	3	75	EB2
Phase I	Pestle and Tween 80 (0.05%)	5	4	80	EB2
Phase I	Digestion in pepsin and HCl (1%)	6	2	33.3333	EB2
Phase I	Digestion in pepsin and HCl (1%)	7	5	71.4286	EB2
Phase I	Pestle and PBS	4	2	50	EB2
Phase I	Pestle and PBS	4	3	75	EB2
Phase I	Pestle and Tween 80 (0.05%)	6	5	83.3333	EB2
Phase I	Pestle and Tween 80 (0.05%)	4	1	25	EB2
Phase I	Pestle and PBS	5	5	100	EB2
Phase I	Digestion in pepsin and HCl (1%)	3	2	66.6667	EB2
Phase II	No filtration or flotation	5	5	100	EB2
Phase II	60 μm filter	7	6	85.7143	EB2
Phase II	Sugar/salt flotation	4	3	75	EB2
Phase II	100 and 20 μm filter	8	3	37.5	EB2
Phase II	No filtration or flotation	5	1	20	EB2
Phase II	No filtration or flotation	7	6	85.7143	EB2
Phase II	No filtration or flotation	8	7	87.5	EB2
Phase II	60 μm filter	6	5	83.3333	EB2
Phase II	Sugar/salt flotation	5	0	0	EB2
Phase II	Sugar/salt flotation	8	2	25	EB2
Phase II	60 μm filter	4	4	100	EB2
Phase II	100 and 20 μm filter	7	1	14.2857	EB2
Phase II	100 and 20 μm filter	4	2	50	EB2
Phase II	60 μm filter	5	2	40	EB2
Phase II	Sugar/salt flotation	6	0	0	EB2
Phase II	100 and 20 μm filter	8	3	37.5	EB2
Phase II	No filtration or flotation	5	5	100	EB2
Phase II	Sugar/salt flotation	5	2	40	EB2
Phase II	100 and 20 μm filter	6	3	50	EB2
Phase II	60 μm filter	6	4	66.6667	EB2
Phase II	No filtration or flotation	8	7	87.5	EB2
Phase II	No filtration or flotation	5	4	80	EB2
Phase II	60 μm filter	5	4	80	EB2
Phase II	Sugar/salt flotation	5	1	20	EB2
Phase II	100 and 20 μm filter	5	3	60	EB2
Phase II	No filtration or flotation	4	3	75	EB2
Phase II	60 μm filter	3	3	100	EB2
Phase II	100 and 20 μm filter	4	3	75	EB2
Phase II	Sugar/salt flotation	3	1	33.3333	EB2
Phase II	Sugar/salt flotation	7	1	14.2857	EB2
Phase II	100 and 20 μm filter	6	1	16.6667	EB2
Phase II	No filtration or flotation	7	6	85.7143	EB2
Phase II	100 and 20 μm filter	5	4	80	EB2
Phase II	60 μm filter	3	2	66.6667	EB2
Phase II	60 μm filter	5	3	60	EB2
Phase II	60 μm filter	5	5	100	EB2
Phase II	Sugar/salt flotation	5	0	0	EB2
Phase II	100 and 20 μm filter	8	2	25	EB2
Phase II	No filtration or flotation	5	3	60	EB2
Phase II	Sugar/salt flotation	8	0	0	EB2
Phase II	No filtration or flotation	7	7	100	EB3
Phase II	60 μm filter	5	5	100	EB3
Phase II	No filtration or flotation	5	5	100	EB3
Phase II	60 μm filter	8	6	75	EB3
Phase II	Sugar/salt flotation	7	2	28.5714	EB3
Phase II	Sugar/salt flotation	6	1	16.6667	EB3
Phase II	100 and 20 μm filter	4	2	50	EB3
Phase II	100 and 20 μm filter	9	3	33.3333	EB3
Phase II	No filtration or flotation	4	3	75	EB3
Phase II	100 and 20 μm filter	3	2	66.6667	EB3
Phase II	60 μm filter	6	5	83.3333	EB3
Phase II	60 μm filter	6	5	83.3333	EB3
Phase II	Sugar/salt flotation	6	1	16.6667	EB3
Phase II	Sugar/salt flotation	4	0	0	EB3
Phase II	No filtration or flotation	7	7	100	EB3
Phase II	100 and 20 μm filter	5	4	80	EB3
Phase II	No filtration or flotation	4	4	100	EB3
Phase II	60 μm filter	4	3	75	EB3
Phase II	Sugar/salt flotation	9	3	33.3333	EB3
Phase II	100 and 20 μm filter	5	1	20	EB3
Phase III	2000g/5min	7	6	85.7143	EB3
Phase III	2000g/8min	6	5	83.3333	EB3
Phase III	2000g/2min	6	4	66.6667	EB3
Phase III	2000g/8min	4	3	75	EB3
Phase III	2000g/5min	4	2	50	EB3
Phase III	2000g/2min	4	3	75	EB3
Phase III	4000g/5min	9	5	55.5556	EB3
Phase III	4000g/5min	4	3	75	EB3
Phase III	2000g/8min	6	6	100	EB3
Phase III	2000g/8min	6	5	83.3333	EB3
Phase III	2000g/5min	9	4	44.4444	EB3
Phase III	2000g/5min	4	4	100	EB3
Phase III	2000g/2min	5	5	100	EB3
Phase III	4000g/5min	8	6	75	EB3
Phase III	2000g/8min	6	6	100	EB3
Phase III	2000g/2min	5	3	60	EB3
Phase III	2000g/5min	5	4	80	EB3
Phase III	4000g/5min	7	6	85.7143	EB3
Phase III	2000g/2min	4	3	75	EB3
Phase III	4000g/5min	5	3	60	EB3
Phase III	2000g/8min	8	8	100	EB3
Phase III	2000g/8min	4	3	75	EB3
Phase III	2000g/5min	7	5	71.4286	EB3
Phase III	2000g/5min	7	3	42.8571	EB3
Phase III	2000g/2min	9	9	100	EB3
Phase III	2000g/2min	5	4	80	EB3
Phase III	4000g/5min	8	7	87.5	EB3
Phase III	2000g/8min	6	3	50	EB3
Phase III	2000g/5min	9	7	77.7778	EB3
Phase III	2000g/2min	6	4	66.6667	EB3
Phase III	4000g/5min	7	7	100	EB3
Phase III	4000g/5min	7	4	57.1429	EB3
Phase III	2000g/8min	7	7	100	EB3
Phase III	2000g/5min	8	7	87.5	EB3
Phase III	2000g/2min	3	2	66.6667	EB3
Phase III	4000g/5min	5	4	80	EB3
Phase III	2000g/8min	5	4	80	EB3
Phase III	2000g/5min	5	2	40	EB3
Phase III	2000g/2min	6	4	66.6667	EB3
Phase III	4000g/5min	5	4	80	EB3
Phase III	2000g/8min	6	2	33.3333	EB3
Phase III	2000g/5min	7	5	71.4286	EB3
Phase III	2000g/2min	5	2	40	EB3
Phase III	4000g/5min	4	0	0	EB3
Phase III	2000g/8min	4	3	75	EB3
Phase III	2000g/5min	4	3	75	EB3
Phase III	2000g/8min	7	5	71.4286	EB3
Phase III	2000g/5min	5	4	80	EB3
Phase III	2000g/2min	5	3	60	EB3
Phase III	2000g/2min	7	7	100	EB3
Phase III	4000g/5min	6	6	100	EB3
Phase III	4000g/5min	5	5	100	EB3
Phase III	2000g/8min	9	8	88.8889	EB3
Phase III	2000g/8min	8	8	100	EB3
Phase III	2000g/2min	5	4	80	EB3
Phase III	2000g/5min	7	6	85.7143	EB3
Phase III	2000g/2min	6	6	100	EB3
Phase III	4000g/5min	7	6	85.7143	EB3
Phase III	4000g/5min	8	7	87.5	EB3
Phase IV	2000g/8min	4	3	75	EB4
Phase IV	2000g/2min	3	3	100	EB4
Phase IV	2000g/2min	3	2	66.6667	EB4
Phase IV	2000g/8min	5	2	40	EB4
Phase IV	2000g/8min	3	3	100	EB4
Phase IV	2000g/2min	8	7	87.5	EB4
Phase IV	2000g/8min	5	4	80	EB4
Phase IV	2000g/2min	3	3	100	EB4
Phase IV	2000g/2min	6	6	100	EB4
Phase IV	2000g/8min	8	4	50	EB4
Phase IV	2000g/8min	7	3	42.8571	EB4
Phase IV	2000g/2min	5	1	20	EB4
Phase IV	2000g/8min	8	7	87.5	EB4
Phase IV	2000g/2min	5	3	60	EB4
Phase IV	2000g/8min	5	5	100	EB4
Phase IV	2000g/2min	4	4	100	EB4
Phase IV	2000g/2min	5	4	80	EB4
Phase IV	2000g/8min	4	4	100	EB4
Phase IV	2000g/2min	6	5	83.3333	EB4
Phase IV	2000g/8min	7	4	57.1429	EB4
Phase IV	2000g/8min	4	2	50	EB4
Phase IV	2000g/2min	6	5	83.3333	EB4
Phase IV	2000g/2min	5	4	80	EB4
Phase IV	2000g/8min	4	4	100	EB4
Phase IV	2000g/8min	4	3	75	EB4
Phase IV	2000g/8min	5	3	60	EB4
Phase IV	2000g/2min	8	7	87.5	EB4
Phase IV	2000g/2min	6	6	100	EB4
Phase IV	2000g/8min	6	3	50	EB4
Phase IV	2000g/2min	5	5	100	EB4
Phase IV	2000g/8min	5	4	80	EB4
Phase IV	2000g/2min	5	4	80	EB4
Phase IV	2000g/8min	5	5	100	EB4
Phase IV	2000g/8min	6	6	100	EB4
Phase IV	2000g/2min	4	3	75	EB4
Phase IV	2000g/2min	8	6	75	EB4
Phase IV	2000g/8min	3	2	66.6667	EB4
Phase IV	2000g/2min	4	4	100	EB4
Phase IV	2000g/8min	3	3	100	EB4
Phase IV	2000g/2min	4	2	50	EB4

## Sheet: Exoskeleton Taenia
Phase	Protocol	Eggs spiked	Eggs recovered	Recovery percentage (%)	Egg batch
Phase I	PBS	5	5	100	EB5
Phase I	PBS	5	5	100	EB5
Phase I	Tween 80 (0.05%)	4	4	100	EB5
Phase I	PBS	3	1	33.3333	EB5
Phase I	Tween 80 (0.05%)	5	5	100	EB5
Phase I	PBS	4	2	50	EB5
Phase I	Tween 80 (0.05%)	5	5	100	EB5
Phase I	Tween 80 (0.05%)	5	4	80	EB5
Phase I	PBS	5	2	40	EB5
Phase I	Tween 80 (0.05%)	5	4	80	EB5
Phase I	PBS	3	1	33.3333	EB5
Phase I	PBS	5	2	40	EB5
Phase I	PBS	5	2	40	EB5
Phase I	Tween 80 (0.05%)	5	3	60	EB5
Phase I	Tween 80 (0.05%)	4	4	100	EB5
Phase I	Tween 80 (0.05%)	5	4	80	EB5
Phase I	PBS	4	0	0	EB5
Phase I	Tween 80 (0.05%)	4	4	100	EB5
Phase I	PBS	5	2	40	EB5
Phase I	Tween 80 (0.05%)	5	3	60	EB5
Phase I	Tween 80 (0.05%)	5	5	100	EB5
Phase I	PBS	5	2	40	EB5
Phase I	Tween 80 (0.05%)	5	3	60	EB5
Phase I	PBS	4	0	0	EB5
Phase I	Tween 80 (0.05%)	4	1	25	EB5
Phase I	PBS	5	1	20	EB5
Phase I	Tween 80 (0.05%)	4	3	75	EB5
Phase I	PBS	5	2	40	EB5
Phase I	Tween 80 (0.05%)	5	5	100	EB5
Phase I	PBS	4	0	0	EB5
Phase II	15 minutes	5	5	100	EB6
Phase II	5 minutes	5	3	60	EB6
Phase II	1 minute	5	3	60	EB6
Phase II	15 minutes	5	3	60	EB6
Phase II	5 minutes	5	2	40	EB6
Phase II	1 minute	5	1	20	EB6
Phase II	15 minutes	5	2	40	EB6
Phase II	5 minutes	5	1	20	EB6
Phase II	1 minute	5	4	80	EB6
Phase II	15 minutes	5	4	80	EB6
Phase II	5 minutes	5	3	60	EB6
Phase II	1 minute	5	4	80	EB6
Phase II	15 minutes	5	4	80	EB6
Phase II	5 minutes	5	4	80	EB6
Phase II	1 minute	5	5	100	EB6
Phase II	15 minutes	5	3	60	EB6
Phase II	5 minutes	5	3	60	EB6
Phase II	1 minute	5	3	60	EB6
Phase II	15 minutes	5	4	80	EB6
Phase II	5 minutes	5	4	80	EB6
Phase II	1 minute	5	3	60	EB6
Phase II	15 minutes	5	3	60	EB6
Phase II	5 minutes	4	4	100	EB6
Phase II	1 minute	5	4	80	EB6
Phase II	15 minutes	5	4	80	EB6
Phase II	5 minutes	5	5	100	EB6
Phase II	1 minute	5	3	60	EB6
Phase II	15 minutes	5	4	80	EB6
Phase II	5 minutes	5	2	40	EB6
Phase II	15 minutes	5	5	100	EB6
Phase II	5 minutes	5	5	100	EB6
Phase II	1 minute	5	4	80	EB6
Phase II	15 minutes	5	3	60	EB6
Phase II	5 minutes	5	4	80	EB6
Phase II	1 minute	5	4	80	EB6
Phase II	15 minutes	5	5	100	EB6
Phase II	5 minutes	5	1	20	EB6
Phase II	1 minute	5	1	20	EB6
Phase II	15 minutes	5	1	20	EB6
Phase II	5 minutes	5	4	80	EB6
Phase II	1 minute	5	5	100	EB6
Phase II	15 minutes	5	5	100	EB6
Phase II	5 minutes	5	4	80	EB6
Phase II	1 minute	5	1	20	EB6
Phase II	1 minute	5	4	80	EB6

## Sheet: Ascaris
Protocol	Eggs spiked	Eggs recovered	Recovery percentage (%)
Exoskeleton	5	5	100
Exoskeleton	5	5	100
Exoskeleton	5	3	60
Exoskeleton	5	5	100
Exoskeleton	3	3	100
Exoskeleton	4	3	75
Exoskeleton	5	5	100
Exoskeleton	5	5	100
Exoskeleton	5	4	80
Exoskeleton	5	5	100
Exoskeleton	5	5	100
Exoskeleton	5	4	80
Exoskeleton	5	4	80
Exoskeleton	5	5	100
Exoskeleton	5	5	100
Exoskeleton	5	4	80
Exoskeleton	5	5	100
Gastrointestinal tract	5	2	40
Gastrointestinal tract	3	2	66.6667
Gastrointestinal tract	7	5	71.4286
Gastrointestinal tract	5	4	80
Gastrointestinal tract	4	4	100
Gastrointestinal tract	5	4	80
Gastrointestinal tract	5	4	80
Gastrointestinal tract	4	3	75
Gastrointestinal tract	5	5	100
Gastrointestinal tract	5	4	80
Gastrointestinal tract	6	4	66.6667
Gastrointestinal tract	5	3	60
Gastrointestinal tract	6	3	50
Gastrointestinal tract	5	4	80
Gastrointestinal tract	6	5	83.3333
Gastrointestinal tract	6	5	83.3333
Gastrointestinal tract	7	5	71.4286
